# Supplementary material for: N,N′-Bis[(E)-quinoxalin-2-ylmethyl­idene]­ethane-1,2-diamine
Source: Acta Crystallogr Sect E Struct Rep Online. 2009 Jan 31;65(Pt 2):o435. doi: 10.1107/S1600536809003006 (PMC2968406; doi:10.1107/S1600536809003006)
Supplement: Supplementary file 1 [file e-65-0o435-sup1.cif]

##############################################################################
###                                                                        ###
###        Electronic paper (Acta Crystallographica Section E)             ###
###                                                                        ###
##############################################################################
#                                                                            #
# This CIF contains the data in a paper accepted for publication in Acta     #
# Crystallographica Section E. It conforms to the requirements of Notes      #
# for Authors for Section E, and has been peer reviewed under the auspices   #
# of the IUCr Commission on Journals.                                        #
#                                                                            #
# Full details of the Crystallographic Information File format               #
# are given in the paper "The Crystallographic Information File (CIF):       #
# a New Standard Archive File for Crystallography" by S. R. Hall, F. H.      #
# Allen and I. D. Brown [Acta Cryst. (1991), A47, 655-685].                  #
#                                                                            #
# The current version of the core CIF dictionary is obtainable from          #
# ftp://ftp.iucr.org/pub/cif_core.dic. The current version number is 2.4.    #
#                                                                            #
# Software is freely available for graphical display of the structure(s) in  #
# this CIF.  For information consult the CIF home page http://www.iucr.org/  #
# cif/home.html                                                              #
#                                                                            #
# This file may be used for bona fide research purposes within the           #
# scientific community so long as proper attribution is given to the journal # 
# article from which it was obtained.                                        #
#                                                                            #
##############################################################################
                                             
data_I
_audit_creation_method     SHELXL-97
_chemical_name_systematic
;
<i>N</i>,<i>N</i>'-Bis[(<i>E</i>)-quinoxalin-2-ylmethylidene]ethane-1,2-diamine
;
_chemical_name_common     ?
_chemical_formula_moiety     'C20 H16 N6'
_chemical_formula_sum     'C20 H16 N6'
_chemical_formula_iupac     'C20 H16 N6'
_chemical_formula_weight     340.39
_chemical_melting_point     ?
_symmetry_cell_setting     triclinic
_symmetry_space_group_name_H-M     'P -1'
_symmetry_space_group_name_Hall     '-P 1'
loop_
    _symmetry_equiv_pos_as_xyz
    'x, y, z'
    '-x, -y, -z'
_cell_length_a     6.888(2)
_cell_length_b     7.381(3)
_cell_length_c     9.638(4)
_cell_angle_alpha     101.674(6)
_cell_angle_beta     96.233(6)
_cell_angle_gamma     116.046(5)
_cell_volume     420.1(3)
_cell_formula_units_Z     1
_cell_measurement_reflns_used     1465
_cell_measurement_theta_min     2.25
_cell_measurement_theta_max     25.00
_cell_measurement_temperature     298(2)
_exptl_crystal_description     plate
_exptl_crystal_colour     yellow
_exptl_crystal_size_max     0.40
_exptl_crystal_size_mid     0.24
_exptl_crystal_size_min     0.18
_exptl_crystal_density_diffrn     1.345
_exptl_crystal_density_meas     ?
_exptl_crystal_density_method     'not measured'
_exptl_crystal_F_000     178
_exptl_absorpt_coefficient_mu     0.085
_exptl_absorpt_correction_type     multi-scan
_exptl_absorpt_process_details     '(SADABS; Sheldrick, 2001)'
_exptl_absorpt_correction_T_min     0.9668
_exptl_absorpt_correction_T_max     0.9948
_exptl_special_details
;
;
_diffrn_ambient_temperature     298(2)
_diffrn_radiation_type     'MoK\a'
_diffrn_radiation_wavelength     0.71073
_diffrn_radiation_source     'fine-focus sealed tube'
_diffrn_radiation_monochromator     graphite
_diffrn_measurement_device_type     'Bruker SMART CCD area-detector'
_diffrn_measurement_method     '\f and \w'
_diffrn_detector_area_resol_mean     ?
_diffrn_reflns_number     3956
_diffrn_reflns_av_R_equivalents     0.0252
_diffrn_reflns_av_sigmaI/netI     0.0288
_diffrn_reflns_theta_min     2.21
_diffrn_reflns_theta_max     25.00
_diffrn_reflns_theta_full     25.00
_diffrn_measured_fraction_theta_max     0.997
_diffrn_measured_fraction_theta_full     0.997
_diffrn_reflns_limit_h_min     -8
_diffrn_reflns_limit_h_max     8
_diffrn_reflns_limit_k_min     -8
_diffrn_reflns_limit_k_max     8
_diffrn_reflns_limit_l_min     -11
_diffrn_reflns_limit_l_max     11
_diffrn_standards_number     ?
_diffrn_standards_interval_count     ?
_diffrn_standards_interval_time     ?
_diffrn_standards_decay_%     ?
_refine_special_details
;
Refinement of <i>F</i>^2^ against ALL reflections. The weighted <i>R</i>-factor
<i>wR</i> and goodness of fit <i>S</i> are based on <i>F</i>^2^, conventional
<i>R</i>-factors <i>R</i> are based on <i>F</i>, with <i>F</i> set to zero for
negative <i>F</i>^2^. The threshold expression of <i>F</i>^2^ >
\s(<i>F</i>^2^) is used only for calculating <i>R</i>-factors(gt) <i>etc</i>.
and is not relevant to the choice of reflections for refinement.
<i>R</i>-factors based on <i>F</i>^2^ are statistically about twice as large
as those based on <i>F</i>, and <i>R</i>- factors based on ALL data will be
even larger.
;
_reflns_number_total     1465
_reflns_number_gt     1239
_reflns_threshold_expression     I>2\s(I)
_refine_ls_structure_factor_coef     Fsqd
_refine_ls_matrix_type     full
_refine_ls_R_factor_all     0.0837
_refine_ls_R_factor_gt     0.0714
_refine_ls_wR_factor_gt     0.1584
_refine_ls_wR_factor_ref     0.1643
_refine_ls_goodness_of_fit_ref     1.268
_refine_ls_restrained_S_all     1.268
_refine_ls_number_reflns     1465
_refine_ls_number_parameters     118
_refine_ls_number_restraints     0
_refine_ls_hydrogen_treatment     constr
_refine_ls_weighting_scheme     calc
_refine_ls_weighting_details
         'calc w=1/[\s^2^(Fo^2^)+(0.0542P)^2^+0.1572P] where P=(Fo^2^+2Fc^2^)/3'
_atom_sites_solution_hydrogens     geom
_atom_sites_solution_primary     direct
_atom_sites_solution_secondary     difmap
_refine_ls_shift/su_max     0.000
_refine_ls_shift/su_mean     0.000
_refine_diff_density_max     0.131
_refine_diff_density_min     -0.212
_refine_ls_extinction_method     none
_refine_ls_extinction_coef     ?
loop_
    _atom_type_symbol
    _atom_type_description
    _atom_type_scat_dispersion_real
    _atom_type_scat_dispersion_imag
    _atom_type_scat_source
    'C' 'C' 0.0033 0.0016
                         'International Tables Vol C Tables 4.2.6.8 and 6.1.1.4'
    'H' 'H' 0.0000 0.0000
                         'International Tables Vol C Tables 4.2.6.8 and 6.1.1.4'
    'N' 'N' 0.0061 0.0033
                         'International Tables Vol C Tables 4.2.6.8 and 6.1.1.4'
_computing_data_collection     'SMART (Bruker, 2000)'
_computing_cell_refinement     'SAINT (Bruker, 2000)'
_computing_data_reduction     'SAINT (Bruker, 2000)'
_computing_structure_solution     'SHELXS97 (Sheldrick, 2008)'
_computing_structure_refinement     'SHELXL97 (Sheldrick, 2008)'
_computing_molecular_graphics     'SHELXTL (Farrugia, 1997)'
_computing_publication_material
                            'SHELXL97 (Sheldrick, 2008) and PLATON (Spek, 2003)'
loop_
    _atom_site_type_symbol
    _atom_site_label
    _atom_site_fract_x
    _atom_site_fract_y
    _atom_site_fract_z
    _atom_site_U_iso_or_equiv
    _atom_site_adp_type
    _atom_site_calc_flag
    _atom_site_refinement_flags
    _atom_site_occupancy
    _atom_site_disorder_assembly
    _atom_site_disorder_group
    N N1 0.4604(3) 0.2446(3) 0.5782(2) 0.0439(6) Uani d . 1 . .
    N N2 0.0673(3) 0.2571(3) 0.4735(2) 0.0405(6) Uani d . 1 . .
    N N3 0.0679(3) 0.3587(3) 0.8476(2) 0.0425(6) Uani d . 1 . .
    C C1 0.5203(4) 0.1943(4) 0.3355(3) 0.0482(7) Uani d . 1 . .
    H H1 0.6488 0.1881 0.3682 0.058 Uiso calc R 1 . .
    C C2 0.4561(5) 0.1772(4) 0.1921(3) 0.0518(8) Uani d . 1 . .
    H H2 0.5425 0.1608 0.1280 0.062 Uiso calc R 1 . .
    C C3 0.2624(5) 0.1841(4) 0.1406(3) 0.0522(8) Uani d . 1 . .
    H H3 0.2216 0.1735 0.0429 0.063 Uiso calc R 1 . .
    C C4 0.1338(4) 0.2062(4) 0.2329(3) 0.0473(7) Uani d . 1 . .
    H H4 0.0032 0.2070 0.1975 0.057 Uiso calc R 1 . .
    C C5 0.1963(4) 0.2279(4) 0.3820(3) 0.0374(6) Uani d . 1 . .
    C C6 0.3918(4) 0.2210(4) 0.4334(3) 0.0381(6) Uani d . 1 . .
    C C7 0.3349(4) 0.2733(4) 0.6617(3) 0.0429(7) Uani d . 1 . .
    H H7 0.3764 0.2897 0.7604 0.051 Uiso calc R 1 . .
    C C8 0.1382(4) 0.2813(4) 0.6116(3) 0.0371(6) Uani d . 1 . .
    C C9 0.0064(4) 0.3217(4) 0.7124(3) 0.0419(6) Uani d . 1 . .
    H H9 -0.1251 0.3198 0.6754 0.050 Uiso calc R 1 . .
    C C10 -0.0707(4) 0.3998(4) 0.9395(3) 0.0438(7) Uani d . 1 . .
    H H10A -0.1415 0.2835 0.9804 0.053 Uiso calc R 1 . .
    H H10B -0.1857 0.4133 0.8820 0.053 Uiso calc R 1 . .
loop_
    _atom_site_aniso_label
    _atom_site_aniso_U_11
    _atom_site_aniso_U_22
    _atom_site_aniso_U_33
    _atom_site_aniso_U_12
    _atom_site_aniso_U_13
    _atom_site_aniso_U_23
    N1 0.0419(12) 0.0551(14) 0.0405(12) 0.0272(11) 0.0095(10) 0.0150(10)
    N2 0.0409(12) 0.0465(13) 0.0350(12) 0.0231(11) 0.0064(9) 0.0084(10)
    N3 0.0463(13) 0.0504(13) 0.0342(12) 0.0257(11) 0.0108(9) 0.0113(10)
    C1 0.0440(15) 0.0514(17) 0.0495(16) 0.0233(14) 0.0136(13) 0.0113(13)
    C2 0.0565(18) 0.0512(17) 0.0433(16) 0.0210(14) 0.0221(13) 0.0093(13)
    C3 0.0596(18) 0.0568(18) 0.0332(14) 0.0228(15) 0.0095(13) 0.0101(13)
    C4 0.0497(16) 0.0554(18) 0.0345(14) 0.0243(14) 0.0039(12) 0.0122(12)
    C5 0.0375(14) 0.0327(13) 0.0385(14) 0.0138(11) 0.0077(11) 0.0098(11)
    C6 0.0380(13) 0.0377(14) 0.0372(13) 0.0173(12) 0.0074(11) 0.0096(11)
    C7 0.0448(15) 0.0524(16) 0.0313(13) 0.0233(13) 0.0052(11) 0.0127(12)
    C8 0.0368(13) 0.0367(14) 0.0357(14) 0.0173(11) 0.0061(11) 0.0071(11)
    C9 0.0414(15) 0.0457(16) 0.0406(15) 0.0229(13) 0.0076(12) 0.0113(12)
    C10 0.0443(15) 0.0528(17) 0.0368(14) 0.0235(13) 0.0139(11) 0.0139(12)
_geom_special_details
;
All e.s.d.'s (except the e.s.d. in the dihedral angle between two l.s. planes)
are estimated using the full covariance matrix. The cell e.s.d.'s are taken
into account individually in the estimation of e.s.d.'s in distances, angles
and torsion angles; correlations between e.s.d.'s in cell parameters are only
used when they are defined by crystal symmetry. An approximate (isotropic)
treatment of cell e.s.d.'s is used for estimating e.s.d.'s involving l.s.
planes.
;
loop_
    _geom_bond_atom_site_label_1
    _geom_bond_atom_site_label_2
    _geom_bond_site_symmetry_2
    _geom_bond_distance
    _geom_bond_publ_flag
    N1 C7 . 1.298(3) no
    N1 C6 . 1.373(3) no
    N2 C8 . 1.315(3) no
    N2 C5 . 1.369(3) no
    N3 C9 . 1.260(3) no
    N3 C10 . 1.455(3) no
    C1 C2 . 1.367(4) no
    C1 C6 . 1.404(3) no
    C1 H1 . 0.9300 no
    C2 C3 . 1.398(4) no
    C2 H2 . 0.9300 no
    C3 C4 . 1.357(4) no
    C3 H3 . 0.9300 no
    C4 C5 . 1.410(3) no
    C4 H4 . 0.9300 no
    C5 C6 . 1.409(3) no
    C7 C8 . 1.418(3) no
    C7 H7 . 0.9300 no
    C8 C9 . 1.472(3) no
    C9 H9 . 0.9300 no
    C10 C10 2_567 1.512(5) no
    C10 H10A . 0.9700 no
    C10 H10B . 0.9700 no
loop_
    _geom_angle_atom_site_label_1
    _geom_angle_atom_site_label_2
    _geom_angle_atom_site_label_3
    _geom_angle_site_symmetry_1
    _geom_angle_site_symmetry_3
    _geom_angle
    _geom_angle_publ_flag
    C7 N1 C6 . . 115.8(2) no
    C8 N2 C5 . . 116.2(2) no
    C9 N3 C10 . . 117.9(2) no
    C2 C1 C6 . . 119.9(3) no
    C2 C1 H1 . . 120.1 no
    C6 C1 H1 . . 120.1 no
    C1 C2 C3 . . 121.0(3) no
    C1 C2 H2 . . 119.5 no
    C3 C2 H2 . . 119.5 no
    C4 C3 C2 . . 120.1(3) no
    C4 C3 H3 . . 120.0 no
    C2 C3 H3 . . 120.0 no
    C3 C4 C5 . . 120.7(3) no
    C3 C4 H4 . . 119.7 no
    C5 C4 H4 . . 119.7 no
    N2 C5 C6 . . 121.6(2) no
    N2 C5 C4 . . 119.4(2) no
    C6 C5 C4 . . 119.0(2) no
    N1 C6 C1 . . 119.7(2) no
    N1 C6 C5 . . 120.9(2) no
    C1 C6 C5 . . 119.4(2) no
    N1 C7 C8 . . 124.0(2) no
    N1 C7 H7 . . 118.0 no
    C8 C7 H7 . . 118.0 no
    N2 C8 C7 . . 121.6(2) no
    N2 C8 C9 . . 116.9(2) no
    C7 C8 C9 . . 121.5(2) no
    N3 C9 C8 . . 121.5(2) no
    N3 C9 H9 . . 119.3 no
    C8 C9 H9 . . 119.3 no
    N3 C10 C10 . . 109.5(3) no
    N3 C10 H10A . . 109.8 no
    C10 C10 H10A . . 109.8 no
    N3 C10 H10B . . 109.8 no
    C10 C10 H10B . . 109.8 no
    H10A C10 H10B . . 108.2 no
loop_
    _geom_hbond_atom_site_label_D
    _geom_hbond_atom_site_label_H
    _geom_hbond_atom_site_label_A
    _geom_hbond_site_symmetry_A
    _geom_hbond_distance_DH
    _geom_hbond_distance_HA
    _geom_hbond_distance_DA
    _geom_hbond_angle_DHA
    _geom_hbond_publ_flag
    C1 H1 N2 1_655 0.93 2.73 3.647(4) 168 yes
    C9 H9 N1 1_455 0.93 2.67 3.593(3) 169 yes
data_global
_journal_date_recd_electronic     2008-12-16
_journal_date_accepted     2009-01-23
_journal_name_full     'Acta Crystallographica, Section E'
_journal_year     2009
_journal_volume     65
_journal_issue      2
_journal_page_first     o435
_journal_page_last     o435
_journal_paper_category     QO
_journal_coeditor_code     FJ2185
_publ_contact_author_name     'Yusuff, K. K. M.'
_publ_contact_author_address
;
Department of Applied Chemistry
Cochin University of Science and Technology
Cochin-682 022, Kerala, India.
;
_publ_contact_author_email     yusuff@cusat.ac.in
_publ_contact_author_fax     +91-484-2577595
_publ_contact_author_phone     '+91-484-2575804 '
_publ_section_title
;
<i>N</i>,<i>N</i>'-Bis[(<i>E</i>)-quinoxalin-2-ylmethylidene]ethane-1,2-diamine
;
loop_
    _publ_author_name
    _publ_author_address
    'Varghese, Digna'
;
Department of Applied Chemistry
Cochin University of Science and Technology
Cochin 682 022, Kerala, India
;
    'V. Arun'
;
Department of Applied Chemistry
Cochin University of Science and Technology
Cochin 682 022, Kerala, India
;
    'Sebastian, Manju'
;
Department of Applied Chemistry
Cochin University of Science and Technology
Cochin 682 022, Kerala, India
;
    'P. Leeju'
;
Department of Applied Chemistry
Cochin University of Science and Technology
Cochin 682 022, Kerala, India
;
    'G. Varsha'
;
Department of Applied Chemistry
Cochin University of Science and Technology
Cochin 682 022, Kerala, India
;
    'Yusuff, K. K. M.'
;
Department of Applied Chemistry
Cochin University of Science and Technology
Cochin 682 022, Kerala, India
;
