# Supplementary material for: N,N′-Bis[(E)-quinoxalin-2-ylmethyl­idene]­ethane-1,2-diamine
Source: Acta Crystallogr Sect E Struct Rep Online. 2009 Jan 31;65(Pt 2):o435. doi: 10.1107/S1600536809003006 (PMC2968406; doi:10.1107/S1600536809003006)
Supplement: Supplementary file 2 [file e-65-0o435-Isup2.hkl]

#
# h,k,l, Fc-squared, Fo-squared, sigma(Fo-squared) and status flag
#
data_I
_shelx_title ' mvr294 in P1                     P-1'
_shelx_refln_list_code          4
_shelx_F_calc_maximum       84.79
_exptl_crystal_F_000       178.00
_reflns_d_resolution_high  0.8409
 
loop_
 _symmetry_equiv_pos_as_xyz
 'x, y, z'
 '-x, -y, -z'
 
_cell_length_a     6.8880
_cell_length_b     7.3810
_cell_length_c     9.6380
_cell_angle_alpha 101.674
_cell_angle_beta   96.233
_cell_angle_gamma 116.046
 
_shelx_F_squared_multiplier     1.000
 
loop_
 _refln_index_h
 _refln_index_k
 _refln_index_l
 _refln_F_squared_calc
 _refln_F_squared_meas
 _refln_F_squared_sigma
 _refln_observed_status
   1   0   0      203.89      198.60      2.21 o
   2   0   0      819.96      839.27      7.03 o
   3   0   0       56.04       55.84      1.31 o
   4   0   0        0.07        0.34      0.20 o
   5   0   0       10.55       10.34      0.78 o
   6   0   0        0.01        0.65      0.43 o
   7   0   0        2.02        3.78      0.59 o
  -7   1   0        5.70        5.24      0.76 o
  -6   1   0        0.72        1.06      0.43 o
  -5   1   0        8.86        7.18      0.65 o
  -4   1   0        2.49        1.77      0.30 o
  -3   1   0       98.07       92.13      1.68 o
  -2   1   0        3.53        2.37      0.22 o
  -1   1   0      844.56      844.54      9.89 o
   0   1   0       39.22       30.47      0.80 o
   1   1   0     5191.53     4795.21     55.09 o
   2   1   0      115.36      111.71      1.81 o
   3   1   0      319.86      339.21      4.15 o
   4   1   0        8.09        8.79      0.68 o
   5   1   0        0.13        1.54      0.63 o
   6   1   0        0.52        0.70      0.48 o
  -7   2   0        2.79        3.59      0.80 o
  -6   2   0       12.44       10.18      0.79 o
  -5   2   0        5.44        6.19      0.56 o
  -4   2   0       20.79       18.85      0.93 o
  -3   2   0       28.78       27.93      0.87 o
  -2   2   0      205.95      208.62      2.42 o
  -1   2   0      223.65      203.88      3.29 o
   0   2   0     6469.38     5841.23     90.78 o
   1   2   0       17.26       16.54      0.64 o
   2   2   0       56.78       49.68      1.41 o
   3   2   0       45.24       43.12      1.34 o
   4   2   0       13.16       11.14      1.20 o
   5   2   0        0.39        0.89      0.54 o
   6   2   0        1.42        1.92      0.73 o
  -7   3   0        3.89        5.42      0.53 o
  -6   3   0        0.18        0.49      0.29 o
  -5   3   0        0.33        0.39      0.20 o
  -4   3   0       12.77       12.09      0.64 o
  -3   3   0        0.07        0.26      0.21 o
  -2   3   0        0.47        0.68      0.25 o
  -1   3   0        1.03        1.71      0.23 o
   0   3   0       31.99       27.16      0.89 o
   1   3   0     1315.35     1358.41     11.42 o
   2   3   0       38.09       38.18      1.26 o
   3   3   0      161.78      157.74      3.84 o
   4   3   0        4.91        4.80      1.40 o
   5   3   0        0.02        0.44      0.54 o
  -8   4   0        0.76        2.01      0.54 o
  -7   4   0       10.77        9.88      1.14 o
  -6   4   0       20.88       20.26      1.52 o
  -5   4   0        1.20        1.97      0.55 o
  -4   4   0       15.28       14.63      0.68 o
  -3   4   0        0.56        0.83      0.34 o
  -2   4   0        1.30        3.17      0.42 o
  -1   4   0      123.84      111.42      1.99 o
   0   4   0      166.78      168.46      2.79 o
   1   4   0        2.54        2.91      0.44 o
   2   4   0       13.07       13.60      1.17 o
   3   4   0       21.73       17.80      1.53 o
   4   4   0       23.85       21.36      1.73 o
  -8   5   0        5.81        6.49      0.88 o
  -7   5   0        1.56        2.79      0.58 o
  -6   5   0       22.59       21.67      1.33 o
  -5   5   0       16.05       16.46      1.15 o
  -4   5   0        1.82        1.31      0.46 o
  -3   5   0        6.67        6.49      0.69 o
  -2   5   0        1.07        2.10      0.54 o
  -1   5   0        0.52        1.26      0.46 o
   0   5   0       74.01       65.55      2.08 o
   1   5   0       56.20       52.54      2.44 o
   2   5   0        0.83        2.36      0.73 o
   3   5   0       15.71       17.12      3.23 o
  -7   6   0        1.42        3.03      0.92 o
  -6   6   0       11.11       12.15      0.99 o
  -5   6   0        6.23        6.87      0.90 o
  -4   6   0        5.04        5.10      0.64 o
  -3   6   0        2.71        3.30      0.70 o
  -2   6   0        1.88        2.05      1.14 o
  -1   6   0        2.61        3.42      0.63 o
   0   6   0        5.73        6.44      0.98 o
   1   6   0        5.01        7.09      1.00 o
   2   6   0        1.24        3.52      0.85 o
  -7   7   0        0.33        3.55      0.65 o
  -6   7   0        2.12        3.45      0.62 o
  -5   7   0        2.96        5.96      0.79 o
  -4   7   0        0.00        1.32      0.92 o
  -3   7   0        0.13        0.45      0.43 o
  -2   7   0        0.56        3.13      1.99 o
  -1   7   0        0.00        0.73      0.38 o
   0   7   0        6.21        9.13      1.09 o
   1   7   0        1.85        2.55      0.80 o
  -6   8   0       28.18       27.52      2.12 o
  -5   8   0        5.84        5.53      1.12 o
  -4   8   0        2.38        4.57      1.10 o
  -3   8   0        0.96        1.50      0.55 o
  -2   8   0        0.69        1.27      0.81 o
  -1   8   0        0.02        0.43      0.72 o
   1  -8   1        1.56        3.58      0.75 o
   2  -8   1        0.37        2.95      0.82 o
   3  -8   1        1.56        3.12      0.59 o
   4  -8   1        0.30        2.57      0.53 o
   5  -8   1        0.37        1.06      0.49 o
   6  -8   1        0.64        1.23      0.50 o
  -1  -7   1       80.74       74.01      3.83 o
   0  -7   1        5.61        8.47      1.10 o
   1  -7   1        0.09        0.67      0.72 o
   2  -7   1        3.31        4.93      0.62 o
   3  -7   1        0.77        2.18      0.47 o
   4  -7   1        0.28        0.13      0.52 o
   5  -7   1        3.55        5.43      0.79 o
   6  -7   1        3.55        5.23      0.77 o
   7  -7   1        0.24        1.12      0.53 o
  -2  -6   1       12.28       13.18      1.25 o
  -1  -6   1        2.84        4.74      0.81 o
   0  -6   1      162.09      153.80      8.69 o
   1  -6   1        6.71        6.08      0.93 o
   2  -6   1       27.92       26.82      1.47 o
   3  -6   1        8.25        8.51      0.83 o
   4  -6   1       11.09        9.98      0.93 o
   5  -6   1        0.49        0.74      0.47 o
   6  -6   1       13.57       13.35      1.07 o
   7  -6   1        3.86        3.87      0.54 o
  -3  -5   1       26.54       22.90      1.75 o
  -2  -5   1       10.40       11.03      0.94 o
  -1  -5   1      507.65      484.25      7.57 o
   0  -5   1       14.38       14.66      0.77 o
   1  -5   1        0.68        1.96      0.83 o
   2  -5   1        7.66        9.02      0.79 o
   3  -5   1       20.05       20.21      1.20 o
   4  -5   1        0.22        1.03      0.46 o
   5  -5   1        4.47        4.89      0.70 o
   6  -5   1        6.93        5.73      0.81 o
   7  -5   1        3.87        4.52      0.92 o
  -4  -4   1        0.13        0.21      0.76 o
  -3  -4   1        1.97        4.40      0.83 o
  -2  -4   1        8.91        9.35      1.10 o
  -1  -4   1        0.32        0.96      0.29 o
   0  -4   1     1956.97     1943.30     15.47 o
   1  -4   1       36.50       33.20      1.06 o
   2  -4   1      470.13      467.98      6.22 o
   3  -4   1       48.01       46.48      2.22 o
   4  -4   1        1.70        1.40      0.41 o
   5  -4   1        4.90        5.58      0.84 o
   6  -4   1        0.24        0.54      0.46 o
   7  -4   1        4.78        5.97      0.85 o
   8  -4   1        0.27        0.97      0.92 o
  -5  -3   1        0.03       -0.05      0.42 o
  -4  -3   1        0.08       -0.18      0.37 o
  -3  -3   1       19.96       19.52      1.25 o
  -2  -3   1        0.17        1.49      0.27 o
  -1  -3   1      692.86      712.66      6.74 o
   0  -3   1       55.75       52.50      1.19 o
   1  -3   1      407.94      411.47      4.03 o
   2  -3   1      110.40      107.12      2.27 o
   3  -3   1      413.60      446.08      4.68 o
   4  -3   1       11.81       14.55      0.70 o
   5  -3   1        0.90        1.37      0.34 o
   6  -3   1        5.55        4.82      0.52 o
   7  -3   1        0.24        1.01      0.37 o
  -6  -2   1        0.56        0.10      0.51 o
  -5  -2   1        3.13        3.72      0.91 o
  -4  -2   1        0.48        1.25      0.59 o
  -3  -2   1        0.66        1.14      0.85 o
  -2  -2   1       81.62       82.79      1.57 o
  -1  -2   1       15.07       14.88      0.55 o
   0  -2   1     7188.63     6280.54     62.27 o
   1  -2   1      396.35      372.17      4.31 o
   2  -2   1     1591.72     1642.15     17.45 o
   3  -2   1       95.69      107.98      1.88 o
   4  -2   1       15.44       18.21      0.78 o
   5  -2   1        0.07        0.45      0.24 o
   6  -2   1        0.62        0.93      0.48 o
   7  -2   1       15.56       14.90      1.28 o
  -6  -1   1        2.08        3.01      0.67 o
  -5  -1   1        0.43        0.28      0.36 o
  -4  -1   1        7.77        6.76      0.85 o
  -3  -1   1        1.72        2.82      0.53 o
  -2  -1   1       26.15       22.26      0.90 o
  -1  -1   1        3.34        5.28      0.64 o
   0  -1   1        2.16        1.81      0.18 o
   1  -1   1     3581.50     3320.38     35.03 o
   2  -1   1      466.27      475.54      4.46 o
   3  -1   1     1155.54     1246.65     11.54 o
   4  -1   1       18.56       17.98      0.96 o
   5  -1   1        1.15        0.90      0.36 o
   6  -1   1        3.89        4.52      0.72 o
   7  -1   1        0.12        1.01      0.87 o
  -7   0   1        4.64        5.71      0.72 o
  -6   0   1        6.42        6.63      0.84 o
  -5   0   1        4.50        4.09      0.75 o
  -4   0   1        7.31        6.63      0.48 o
  -3   0   1        2.52        2.27      0.28 o
  -2   0   1        0.36        0.18      0.09 o
  -1   0   1      794.97      799.57     13.73 o
   0   0   1      966.92     1054.14     13.73 o
   1   0   1       51.64       46.16      1.00 o
   2   0   1      242.08      239.26      3.25 o
   3   0   1      101.81      107.84      2.34 o
   4   0   1       68.56       70.88      4.17 o
   5   0   1        6.20        6.45      0.65 o
   6   0   1       12.25       10.86      1.16 o
  -7   1   1        2.05        3.13      0.63 o
  -6   1   1        1.35        2.17      0.58 o
  -5   1   1        5.18        5.94      0.48 o
  -4   1   1        0.94        1.21      0.24 o
  -3   1   1        3.03        4.02      0.39 o
  -2   1   1        8.45        8.23      0.46 o
  -1   1   1        1.72        2.15      0.28 o
   0   1   1      220.52      216.54      2.28 o
   1   1   1      405.57      390.86      4.90 o
   2   1   1        7.36        8.21      0.86 o
   3   1   1      352.71      356.29      4.34 o
   4   1   1        5.10        5.93      0.61 o
   5   1   1        0.61        1.25      0.49 o
   6   1   1       14.68       14.49      1.33 o
  -7   2   1        0.75        2.40      0.59 o
  -6   2   1       13.28       10.88      1.61 o
  -5   2   1        7.25        8.24      0.58 o
  -4   2   1        2.17        2.48      0.38 o
  -3   2   1        2.59        3.59      0.39 o
  -2   2   1       29.79       28.73      0.78 o
  -1   2   1       42.48       43.02      0.93 o
   0   2   1       36.22       30.03      0.85 o
   1   2   1       64.73       61.07      1.40 o
   2   2   1        5.10        6.14      0.66 o
   3   2   1       13.88       14.42      0.92 o
   4   2   1       45.58       46.31      2.53 o
   5   2   1        0.67        2.03      0.78 o
  -8   3   1        9.66       13.94      1.71 o
  -7   3   1       12.29       11.66      0.90 o
  -6   3   1       14.25       15.29      0.87 o
  -5   3   1        0.47        1.05      0.27 o
  -4   3   1       33.87       28.13      1.00 o
  -3   3   1        0.01        0.42      0.15 o
  -2   3   1        4.18        4.08      0.30 o
  -1   3   1       13.42       12.63      0.58 o
   0   3   1       53.23       52.66      1.35 o
   1   3   1       18.99       15.72      0.77 o
   2   3   1       29.36       28.14      1.26 o
   3   3   1       19.54       17.50      1.48 o
   4   3   1        2.54        3.00      0.89 o
   5   3   1        2.32        2.64      1.37 o
  -8   4   1       38.37       51.24      3.76 o
  -7   4   1       11.45        9.77      1.38 o
  -6   4   1      221.34      227.14      4.78 o
  -5   4   1       14.32       12.54      0.94 o
  -4   4   1       41.72       36.96      1.18 o
  -3   4   1       10.75        9.55      0.51 o
  -2   4   1       15.08       14.63      0.65 o
  -1   4   1       19.57       17.21      0.77 o
   0   4   1        0.04        0.04      0.21 o
   1   4   1        1.99        2.80      0.48 o
   2   4   1       12.94       12.13      0.96 o
   3   4   1        2.35        3.63      0.90 o
   4   4   1        4.26        4.55      0.83 o
  -8   5   1        5.11        7.15      0.78 o
  -7   5   1        0.50        1.83      0.66 o
  -6   5   1        0.74        1.73      0.51 o
  -5   5   1      195.81      179.75      4.08 o
  -4   5   1        2.17        3.22      0.58 o
  -3   5   1       54.09       48.98      1.87 o
  -2   5   1        1.57        1.57      0.45 o
  -1   5   1        3.59        3.63      0.40 o
   0   5   1        6.74        6.29      0.72 o
   1   5   1        0.39        1.39      0.36 o
   2   5   1        0.38        0.88      0.45 o
   3   5   1        2.54        3.71      0.72 o
  -7   6   1        3.68        4.57      1.72 o
  -6   6   1      146.30      146.06      3.97 o
  -5   6   1        3.50        4.32      0.58 o
  -4   6   1        1.62        3.07      0.72 o
  -3   6   1        0.42        1.36      0.43 o
  -2   6   1        0.98        1.76      0.45 o
  -1   6   1        2.80        4.37      0.64 o
   0   6   1        0.40        1.83      0.80 o
   1   6   1        0.17        3.76      0.83 o
   2   6   1        0.57        2.14      0.98 o
  -7   7   1        5.11        7.04      1.00 o
  -6   7   1        1.01        5.22      0.85 o
  -5   7   1      217.88      213.28      6.58 o
  -4   7   1        9.69        9.27      1.16 o
  -3   7   1       35.62       34.35      2.37 o
  -2   7   1        0.04        0.18      0.45 o
  -1   7   1        1.23        3.87      0.57 o
   0   7   1        2.21        4.06      0.78 o
  -5   8   1        0.19        1.06      0.87 o
  -4   8   1       36.43       39.67      2.68 o
  -3   8   1        8.47        6.92      0.95 o
  -2   8   1       12.77       14.41      1.35 o
   1  -8   2        1.24        4.07      0.90 o
   2  -8   2       23.32       22.99      1.89 o
   3  -8   2        4.86        3.96      0.60 o
   4  -8   2        0.04        0.53      0.57 o
   5  -8   2        2.06        3.22      0.68 o
   6  -8   2        1.70        3.18      0.72 o
  -1  -7   2       62.16       52.64      3.13 o
   0  -7   2        9.96       11.60      1.37 o
   1  -7   2        0.89        3.33      1.43 o
   2  -7   2        4.99        5.82      0.70 o
   3  -7   2       28.16       22.10      1.43 o
   4  -7   2        0.56        1.31      0.47 o
   5  -7   2        0.05        1.19      0.90 o
   6  -7   2       17.08       17.40      1.25 o
   7  -7   2        0.49        2.34      1.11 o
  -2  -6   2        3.00        8.24      1.02 o
  -1  -6   2        1.59        3.67      0.81 o
   0  -6   2      217.98      214.68      6.58 o
   1  -6   2       30.97       27.85      1.44 o
   2  -6   2      174.40      154.81      4.62 o
   3  -6   2        8.42        6.84      0.80 o
   4  -6   2        3.61        5.17      0.81 o
   5  -6   2        0.53        2.04      1.28 o
   6  -6   2        0.24        0.61      0.58 o
   7  -6   2       16.16       16.37      1.45 o
  -3  -5   2        0.19        0.41      0.49 o
  -2  -5   2        1.49        4.97      0.82 o
  -1  -5   2        6.85        8.12      1.27 o
   0  -5   2        0.68        2.62      0.89 o
   1  -5   2       25.85       26.86      1.30 o
   2  -5   2       48.47       44.80      1.76 o
   3  -5   2      222.60      228.35      4.49 o
   4  -5   2        1.88        3.50      0.65 o
   5  -5   2        5.62        6.75      0.78 o
   6  -5   2       16.06       13.13      1.24 o
   7  -5   2        0.46        1.65      0.60 o
  -4  -4   2        0.01        1.67      0.60 o
  -3  -4   2        0.02        1.50      0.70 o
  -2  -4   2        0.56        3.46      1.10 o
  -1  -4   2        0.06        0.70      0.36 o
   0  -4   2      161.97      168.16      2.63 o
   1  -4   2        3.25        4.11      0.31 o
   2  -4   2      307.23      321.08      4.97 o
   3  -4   2       22.05       22.31      1.19 o
   4  -4   2       18.64       21.49      2.12 o
   5  -4   2        8.80        7.21      0.88 o
   6  -4   2       22.28       19.19      1.55 o
   7  -4   2       15.17       10.68      1.10 o
  -5  -3   2        0.10        0.18      0.58 o
  -4  -3   2        0.66        0.46      0.45 o
  -3  -3   2        2.58        3.91      1.10 o
  -2  -3   2        1.07        2.11      0.94 o
  -1  -3   2       32.75       27.28      0.83 o
   0  -3   2       88.50       77.03      1.46 o
   1  -3   2       89.64       89.96      1.51 o
   2  -3   2       65.34       61.12      1.16 o
   3  -3   2      454.88      485.63      6.58 o
   4  -3   2        0.59        1.43      0.31 o
   5  -3   2        2.19        1.42      0.38 o
   6  -3   2       33.63       27.48      1.41 o
   7  -3   2        2.75        2.51      0.84 o
  -6  -2   2        6.33        6.64      0.93 o
  -5  -2   2       15.84       13.22      1.36 o
  -4  -2   2        0.05        2.61      0.74 o
  -3  -2   2        3.38        4.30      0.62 o
  -2  -2   2       41.17       33.79      1.37 o
  -1  -2   2        5.43        5.86      0.77 o
   0  -2   2      173.18      145.44      2.34 o
   1  -2   2      462.56      458.57      4.70 o
   2  -2   2       43.25       45.37      1.05 o
   3  -2   2       54.42       53.07      1.52 o
   4  -2   2       39.27       49.75      1.69 o
   5  -2   2        4.05        3.21      0.48 o
   6  -2   2       40.48       32.56      1.61 o
   7  -2   2        8.35        7.21      0.74 o
  -6  -1   2        1.14        2.71      0.60 o
  -5  -1   2        0.68        2.00      0.79 o
  -4  -1   2       14.98       14.61      1.03 o
  -3  -1   2        2.28        3.24      0.27 o
  -2  -1   2        7.16        6.29      0.54 o
  -1  -1   2       21.10       19.05      1.02 o
   0  -1   2        7.62        5.63      0.33 o
   1  -1   2      240.36      262.42      2.77 o
   2  -1   2       89.78       91.25      1.85 o
   3  -1   2       46.36       45.90      1.47 o
   4  -1   2        0.00        0.21      0.27 o
   5  -1   2        0.00        0.50      0.36 o
   6  -1   2       39.25       34.86      1.71 o
   7  -1   2       24.35       22.57      1.98 o
  -7   0   2        0.47        0.84      0.52 o
  -6   0   2      180.07      176.15      5.38 o
  -5   0   2        0.76        1.85      0.54 o
  -4   0   2       43.24       41.76      1.25 o
  -3   0   2        0.12        0.29      0.13 o
  -2   0   2      106.87      111.46      1.63 o
  -1   0   2      323.37      330.90      5.25 o
   0   0   2       52.41       47.97      1.12 o
   1   0   2      140.14      126.15      2.04 o
   2   0   2       55.00       52.50      1.45 o
   3   0   2        0.28        0.34      0.26 o
   4   0   2        1.95        4.59      0.67 o
   5   0   2        0.35        0.94      0.43 o
   6   0   2        6.53        7.30      0.90 o
  -7   1   2       28.04       26.00      1.91 o
  -6   1   2        4.22        5.39      0.83 o
  -5   1   2      154.92      146.59      2.82 o
  -4   1   2        7.89        7.90      0.52 o
  -3   1   2       80.54       84.11      1.64 o
  -2   1   2        8.99       10.42      0.45 o
  -1   1   2       87.40       93.73      1.81 o
   0   1   2      129.40      117.02      1.85 o
   1   1   2      132.76      131.13      2.00 o
   2   1   2       37.88       36.93      1.07 o
   3   1   2        0.40        0.69      0.34 o
   4   1   2        0.51        1.24      0.43 o
   5   1   2        0.12        0.87      0.46 o
   6   1   2        3.70        6.88      0.86 o
  -7   2   2        2.46        3.86      1.02 o
  -6   2   2      518.40      546.73      7.87 o
  -5   2   2       25.22       25.88      1.10 o
  -4   2   2       55.31       55.14      1.46 o
  -3   2   2        2.65        3.24      0.40 o
  -2   2   2       20.28       18.36      0.63 o
  -1   2   2      140.77      122.51      1.80 o
   0   2   2       35.35       35.94      0.99 o
   1   2   2        2.45        3.30      0.35 o
   2   2   2       41.97       38.10      1.25 o
   3   2   2        3.42        4.92      0.67 o
   4   2   2        4.14        5.54      1.03 o
   5   2   2        0.00       -0.17      0.45 o
  -8   3   2        1.99        7.34      2.20 o
  -7   3   2        0.14        2.03      0.51 o
  -6   3   2        0.03        3.57      0.44 o
  -5   3   2      790.00      808.69      8.23 o
  -4   3   2       60.18       60.26      1.58 o
  -3   3   2      516.14      533.63      5.49 o
  -2   3   2        1.72        3.02      0.27 o
  -1   3   2       35.59       31.95      1.00 o
   0   3   2      105.70       99.90      2.03 o
   1   3   2        5.10        5.41      0.49 o
   2   3   2        9.06        8.34      0.74 o
   3   3   2        0.95        2.79      0.60 o
   4   3   2        0.08        0.57      0.48 o
  -8   4   2       10.33       16.13      1.67 o
  -7   4   2        2.84        3.57      0.90 o
  -6   4   2      226.13      236.32      4.91 o
  -5   4   2        1.15        1.67      0.31 o
  -4   4   2       48.48       44.60      1.35 o
  -3   4   2       50.16       48.66      1.35 o
  -2   4   2       88.62       84.56      2.00 o
  -1   4   2        2.01        2.66      0.35 o
   0   4   2        0.37        0.91      0.29 o
   1   4   2        2.60        4.07      0.48 o
   2   4   2        0.77        1.54      0.43 o
   3   4   2        1.59        2.87      0.78 o
  -8   5   2        2.28        2.71      0.76 o
  -7   5   2        1.20        2.67      0.82 o
  -6   5   2       10.61       11.90      1.25 o
  -5   5   2      429.70      435.42      6.87 o
  -4   5   2       14.69       13.66      0.95 o
  -3   5   2      155.76      147.79      3.37 o
  -2   5   2        6.62        6.76      0.79 o
  -1   5   2        2.24        3.34      0.40 o
   0   5   2        0.45        1.01      0.56 o
   1   5   2        0.55        1.55      0.45 o
   2   5   2        1.05        0.51      0.44 o
  -7   6   2        3.43        3.38      0.66 o
  -6   6   2       29.95       28.88      2.49 o
  -5   6   2        0.59        1.30      0.69 o
  -4   6   2       80.46       71.30      3.49 o
  -3   6   2       27.90       25.50      1.94 o
  -2   6   2       98.48       93.55      3.88 o
  -1   6   2        0.01        0.51      0.80 o
   0   6   2        0.01        1.11      0.54 o
  -6   7   2       19.70       18.44      1.66 o
  -5   7   2       58.38       54.11      3.20 o
  -4   7   2        0.46        2.06      0.80 o
  -3   7   2        6.36        7.63      1.31 o
  -2   7   2        9.71        9.22      1.48 o
  -1   7   2        5.51        6.37      0.90 o
   0   7   2        1.27        0.93      1.26 o
  -5   8   2        8.17        7.76      1.02 o
  -4   8   2       10.29        9.29      1.03 o
  -3   8   2        0.03        0.05      1.00 o
   1  -8   3        3.31        4.75      0.99 o
   2  -8   3       25.24       23.53      1.99 o
   3  -8   3        0.08        0.07      0.39 o
   4  -8   3        1.48        0.66      0.64 o
   5  -8   3        3.27        5.40      0.77 o
   6  -8   3        3.33        4.28      1.00 o
  -1  -7   3        1.30        3.23      2.08 o
   0  -7   3       10.98       10.78      1.27 o
   1  -7   3        4.14        5.63      1.04 o
   2  -7   3       10.12        8.49      0.82 o
   3  -7   3       25.96       25.35      1.53 o
   4  -7   3        0.00        0.74      0.47 o
   5  -7   3        7.89        9.30      0.86 o
   6  -7   3       12.50       12.75      1.24 o
  -2  -6   3        2.58        4.53      1.25 o
  -1  -6   3        0.30        1.09      0.77 o
   0  -6   3        1.44        2.47      0.86 o
   1  -6   3        9.92       10.32      0.88 o
   2  -6   3        7.00        9.28      1.36 o
   3  -6   3        3.14        4.31      0.87 o
   4  -6   3        0.37        1.05      0.42 o
   5  -6   3        9.25       10.43      0.91 o
   6  -6   3       36.11       29.63      2.12 o
   7  -6   3        1.22        1.66      0.58 o
  -3  -5   3        0.23        0.63      0.51 o
  -2  -5   3        0.15        1.53      0.58 o
  -1  -5   3        0.04        0.79      0.43 o
   0  -5   3       27.37       26.49      1.98 o
   1  -5   3        0.37        0.87      0.31 o
   2  -5   3        2.25        2.91      0.67 o
   3  -5   3        4.88        8.03      0.77 o
   4  -5   3        1.37        2.84      0.69 o
   5  -5   3        0.12        1.02      0.44 o
   6  -5   3       42.12       33.47      3.61 o
   7  -5   3       13.49       12.07      1.20 o
  -4  -4   3        2.26        3.32      0.92 o
  -3  -4   3        7.49        6.39      0.75 o
  -2  -4   3       15.98       14.60      1.48 o
  -1  -4   3        4.58        5.14      0.63 o
   0  -4   3       31.25       27.28      0.96 o
   1  -4   3       67.81       66.88      1.50 o
   2  -4   3        0.16        0.80      0.26 o
   3  -4   3       13.33       14.60      0.99 o
   4  -4   3        1.20        1.93      0.63 o
   5  -4   3        0.29        0.46      0.43 o
   6  -4   3       27.26       24.89      1.82 o
   7  -4   3        6.54        5.60      0.73 o
  -5  -3   3        7.55        6.67      0.97 o
  -4  -3   3        1.22        2.19      0.66 o
  -3  -3   3        6.84        7.30      0.79 o
  -2  -3   3        0.09        0.28      0.36 o
  -1  -3   3       58.70       55.87      1.22 o
   0  -3   3        4.40        4.10      0.50 o
   1  -3   3       89.94       89.57      1.68 o
   2  -3   3        8.94       10.38      0.59 o
   3  -3   3       48.48       44.89      1.26 o
   4  -3   3        2.39        3.58      0.50 o
   5  -3   3        1.16        1.33      0.41 o
   6  -3   3       28.72       24.00      1.87 o
   7  -3   3       28.00       22.92      1.69 o
  -6  -2   3      168.84      164.62      5.78 o
  -5  -2   3        6.94        8.25      1.02 o
  -4  -2   3       53.46       50.63      2.15 o
  -3  -2   3        7.99        8.85      0.82 o
  -2  -2   3        9.78        9.39      0.76 o
  -1  -2   3       88.02       80.71      1.99 o
   0  -2   3       45.02       46.08      1.08 o
   1  -2   3       32.08       37.06      0.98 o
   2  -2   3       64.14       60.06      1.35 o
   3  -2   3        0.15        0.65      0.23 o
   4  -2   3       39.33       33.50      2.44 o
   5  -2   3        0.36        0.98      0.41 o
   6  -2   3        1.41        1.90      0.74 o
   7  -2   3       17.73       17.42      1.17 o
  -6  -1   3        3.51        5.00      1.33 o
  -5  -1   3      183.27      185.73      5.37 o
  -4  -1   3       16.93       17.11      2.03 o
  -3  -1   3      344.64      360.98      5.55 o
  -2  -1   3       19.99       20.05      0.99 o
  -1  -1   3       61.43       59.54      1.13 o
   0  -1   3       72.74       73.89      1.32 o
   1  -1   3        9.14        9.46      0.46 o
   2  -1   3       87.87       86.86      1.97 o
   3  -1   3        6.71        7.72      0.64 o
   4  -1   3        1.39        2.06      0.51 o
   5  -1   3        1.25        2.00      0.50 o
   6  -1   3        0.20        0.94      0.51 o
  -7   0   3        1.61        2.76      0.65 o
  -6   0   3      257.68      261.87      6.66 o
  -5   0   3       18.69       20.02      1.29 o
  -4   0   3       35.44       38.56      1.63 o
  -3   0   3       41.81       43.78      1.12 o
  -2   0   3       65.15       74.38      1.54 o
  -1   0   3        1.01        1.66      0.22 o
   0   0   3       15.84       17.86      0.81 o
   1   0   3      107.71      109.57      1.75 o
   2   0   3       12.12       11.50      0.73 o
   3   0   3        4.47        6.10      0.72 o
   4   0   3       18.09       19.59      1.45 o
   5   0   3        0.48        1.39      0.41 o
   6   0   3        0.35        2.53      0.72 o
  -7   1   3        0.03        0.09      0.43 o
  -6   1   3        4.88        6.02      0.78 o
  -5   1   3      503.93      520.63      7.61 o
  -4   1   3       91.79       94.42      2.00 o
  -3   1   3     1281.92     1523.27     12.37 o
  -2   1   3        1.49        2.62      0.28 o
  -1   1   3       34.92       33.06      1.15 o
   0   1   3        0.20        0.74      0.17 o
   1   1   3       24.85       23.40      0.83 o
   2   1   3      134.48      122.99      2.21 o
   3   1   3        1.11        1.79      0.43 o
   4   1   3        0.00        0.94      0.42 o
   5   1   3        1.31        4.39      1.00 o
  -7   2   3       11.74       13.12      1.25 o
  -6   2   3       71.12       68.42      2.47 o
  -5   2   3        0.36        0.73      0.34 o
  -4   2   3       43.37       42.75      1.30 o
  -3   2   3      209.23      231.53      3.06 o
  -2   2   3      700.80      807.52      9.36 o
  -1   2   3        1.76        2.96      0.31 o
   0   2   3       29.96       33.83      1.02 o
   1   2   3       18.64       18.08      0.81 o
   2   2   3       10.89       10.16      0.79 o
   3   2   3       12.96       12.83      1.00 o
   4   2   3        0.09        0.88      0.40 o
   5   2   3        0.01        0.42      1.11 o
  -8   3   3        0.21        0.33      0.65 o
  -7   3   3        0.06        2.09      1.01 o
  -6   3   3       35.12       36.80      1.63 o
  -5   3   3      146.91      141.80      2.79 o
  -4   3   3        1.73        3.10      0.42 o
  -3   3   3      326.11      337.25      8.33 o
  -2   3   3       22.47       24.31      0.84 o
  -1   3   3        0.76        1.66      0.36 o
   0   3   3       58.32       60.93      1.59 o
   1   3   3       44.47       41.93      1.40 o
   2   3   3        4.59        7.45      0.72 o
   3   3   3        5.54        6.55      0.74 o
   4   3   3        0.04        0.87      0.53 o
  -7   4   3        2.07        6.07      0.80 o
  -6   4   3        9.90       10.85      1.82 o
  -5   4   3        2.66        3.52      0.67 o
  -4   4   3       13.24       13.43      0.90 o
  -3   4   3       10.71       11.48      0.82 o
  -2   4   3      274.09      269.70      8.64 o
  -1   4   3        0.26        1.26      0.33 o
   0   4   3        5.97        7.80      0.61 o
   1   4   3       45.70       46.80      1.64 o
   2   4   3        3.06        4.08      0.63 o
   3   4   3        1.76        2.69      0.77 o
  -7   5   3        0.01        1.37      0.59 o
  -6   5   3       13.83       13.01      1.29 o
  -5   5   3        9.52        7.57      1.00 o
  -4   5   3       12.66       13.27      1.64 o
  -3   5   3       23.39       22.82      1.77 o
  -2   5   3        9.53        9.35      1.13 o
  -1   5   3       22.43       20.52      1.25 o
   0   5   3       10.18       10.74      0.95 o
   1   5   3       28.99       25.15      1.72 o
   2   5   3        1.23        1.96      0.85 o
  -7   6   3        0.01        0.63      1.27 o
  -6   6   3        1.97        4.19      0.86 o
  -5   6   3        8.35        8.02      1.07 o
  -4   6   3        0.95        1.51      0.89 o
  -3   6   3       10.04        9.62      1.17 o
  -2   6   3       21.53       22.36      1.83 o
  -1   6   3        0.61        0.38      0.55 o
   0   6   3        5.21        5.24      0.73 o
  -6   7   3        0.02       -0.28      0.55 o
  -5   7   3        2.87        4.48      1.73 o
  -4   7   3        0.20        0.97      0.90 o
  -3   7   3        7.90        8.11      1.05 o
  -2   7   3        0.80        1.69      0.59 o
  -1   7   3        4.82        5.96      2.15 o
   1  -8   4        2.58        3.26      1.23 o
   2  -8   4        1.36        2.59      3.01 o
   3  -8   4        3.63        6.49      1.05 o
   4  -8   4        0.28        2.22      1.91 o
   5  -8   4        3.59        4.26      0.57 o
  -1  -7   4        1.12        3.39      1.63 o
   0  -7   4        0.26        2.39      0.80 o
   1  -7   4        1.15        2.87      1.01 o
   2  -7   4        0.09        1.50      0.68 o
   3  -7   4        2.47        3.63      0.75 o
   4  -7   4        0.22        1.37      0.50 o
   5  -7   4        0.39        1.70      0.54 o
   6  -7   4       17.21       14.30      1.44 o
  -2  -6   4        0.01        1.30      0.66 o
  -1  -6   4        0.10        1.29      0.71 o
   0  -6   4        0.00        2.00      0.66 o
   1  -6   4        1.65        3.54      1.07 o
   2  -6   4        0.27        1.06      0.39 o
   3  -6   4        4.71        7.10      0.77 o
   4  -6   4        2.74        4.70      0.63 o
   5  -6   4        0.07        0.38      0.42 o
   6  -6   4        2.49        3.02      0.67 o
   7  -6   4        3.78        4.71      0.62 o
  -3  -5   4       16.66       16.85      1.24 o
  -2  -5   4        3.05        2.94      0.84 o
  -1  -5   4        2.96        5.22      0.66 o
   0  -5   4       14.41       13.87      1.52 o
   1  -5   4        5.04        5.15      0.62 o
   2  -5   4        3.36        3.48      0.75 o
   3  -5   4       10.87       12.21      1.08 o
   4  -5   4        3.93        5.11      0.67 o
   5  -5   4        0.40        0.72      0.40 o
   6  -5   4        5.26        5.51      0.88 o
   7  -5   4        5.23        7.24      0.82 o
  -4  -4   4       34.36       31.41      1.83 o
  -3  -4   4        1.58        1.95      0.71 o
  -2  -4   4        5.60        5.70      0.81 o
  -1  -4   4        0.45        1.57      0.43 o
   0  -4   4        6.05        6.45      0.46 o
   1  -4   4      137.15      141.11      2.47 o
   2  -4   4       13.31       11.37      0.75 o
   3  -4   4        0.54        1.22      0.41 o
   4  -4   4       10.38       10.42      1.10 o
   5  -4   4        0.38        0.64      0.45 o
   6  -4   4        0.22        0.36      0.47 o
   7  -4   4        8.34        7.59      0.95 o
  -5  -3   4       52.40       45.08      3.00 o
  -4  -3   4       17.60       15.93      1.23 o
  -3  -3   4      213.33      202.06      4.53 o
  -2  -3   4        1.68        3.55      0.83 o
  -1  -3   4        2.32        3.31      0.28 o
   0  -3   4       32.87       32.65      1.04 o
   1  -3   4        7.32        7.24      0.48 o
   2  -3   4      132.05      121.41      2.21 o
   3  -3   4        7.22        5.72      0.53 o
   4  -3   4        2.13        2.12      0.43 o
   5  -3   4        0.06        0.43      0.31 o
   6  -3   4        0.46        2.56      0.57 o
   7  -3   4        0.75        1.49      0.54 o
  -6  -2   4       25.86       22.48      1.84 o
  -5  -2   4        0.52        1.19      0.64 o
  -4  -2   4       15.17       17.72      2.41 o
  -3  -2   4       17.60       17.26      1.18 o
  -2  -2   4      117.66      115.18      2.82 o
  -1  -2   4        6.93        7.20      0.41 o
   0  -2   4      106.10      112.64      1.92 o
   1  -2   4      211.27      237.57      3.14 o
   2  -2   4       12.04       10.38      0.57 o
   3  -2   4        1.16        0.92      0.55 o
   4  -2   4        2.41        2.45      0.60 o
   5  -2   4        0.34        1.16      0.42 o
   6  -2   4        0.04        0.04      0.35 o
  -6  -1   4        1.11        2.00      0.68 o
  -5  -1   4       59.79       57.20      2.36 o
  -4  -1   4        7.05        7.23      1.61 o
  -3  -1   4      497.61      527.23      7.18 o
  -2  -1   4        3.10        3.33      0.31 o
  -1  -1   4        1.23        1.97      0.24 o
   0  -1   4      293.82      348.68      3.82 o
   1  -1   4      106.21      120.57      2.02 o
   2  -1   4       41.54       37.24      1.37 o
   3  -1   4        0.65        1.80      0.46 o
   4  -1   4       14.34       13.26      1.01 o
   5  -1   4        0.87        0.70      0.52 o
   6  -1   4        0.00        0.97      0.42 o
  -7   0   4        1.31        2.50      0.56 o
  -6   0   4        1.60        2.51      0.57 o
  -5   0   4        8.84        9.56      0.88 o
  -4   0   4        0.69        1.32      0.47 o
  -3   0   4       49.79       54.19      1.33 o
  -2   0   4      507.33      609.14     10.13 o
  -1   0   4        9.53       12.25      0.74 o
   0   0   4      306.83      360.63      4.01 o
   1   0   4      238.57      253.87      3.24 o
   2   0   4        7.84        5.23      0.55 o
   3   0   4       14.38       15.23      1.02 o
   4   0   4        4.96        6.19      1.41 o
   5   0   4        1.09        2.27      0.58 o
   6   0   4        0.01        1.51      0.47 o
  -7   1   4        0.66        2.71      0.58 o
  -6   1   4        3.70        5.77      0.68 o
  -5   1   4        0.09        0.36      0.32 o
  -4   1   4       57.15       54.87      1.51 o
  -3   1   4       88.45      103.31      2.44 o
  -2   1   4       18.83       25.21      1.11 o
  -1   1   4       11.98        9.33      0.84 o
   0   1   4      231.92      253.40      3.13 o
   1   1   4      476.90      502.05      5.43 o
   2   1   4        3.43        4.67      0.63 o
   3   1   4       40.39       37.38      1.70 o
   4   1   4       24.94       25.88      1.49 o
   5   1   4        3.78        4.65      0.61 o
  -7   2   4        0.91        2.41      2.15 o
  -6   2   4        3.06        3.39      0.86 o
  -5   2   4        0.03        0.40      0.25 o
  -4   2   4       28.08       26.05      0.99 o
  -3   2   4       29.20       30.88      0.93 o
  -2   2   4       72.69       82.46      2.26 o
  -1   2   4       12.42       14.52      0.92 o
   0   2   4       50.72       52.12      1.37 o
   1   2   4      236.35      241.94      3.59 o
   2   2   4       44.69       44.67      1.78 o
   3   2   4      105.50      107.65      3.09 o
   4   2   4        9.61       10.13      0.90 o
  -7   3   4        1.88        4.77      1.68 o
  -6   3   4        3.71        4.10      0.51 o
  -5   3   4        0.10        0.80      0.34 o
  -4   3   4       10.73       10.05      0.81 o
  -3   3   4       20.33       21.12      1.18 o
  -2   3   4        1.10        2.00      0.53 o
  -1   3   4        6.37        6.53      0.66 o
   0   3   4        4.92        6.15      0.60 o
   1   3   4      117.87      117.61      2.89 o
   2   3   4        4.29        4.75      0.64 o
   3   3   4        5.30        6.51      0.86 o
   4   3   4       57.45       61.40      3.12 o
  -7   4   4        0.87        1.87      0.76 o
  -6   4   4        3.51        4.24      0.78 o
  -5   4   4        0.26        0.40      0.45 o
  -4   4   4       15.47       14.86      1.03 o
  -3   4   4       22.65       23.83      1.30 o
  -2   4   4        0.16        0.31      0.45 o
  -1   4   4        0.02        0.71      0.36 o
   0   4   4       12.50       11.28      0.94 o
   1   4   4       35.89       34.21      2.10 o
   2   4   4       23.63       26.83      1.89 o
   3   4   4       38.97       40.26      3.62 o
  -7   5   4        4.41        7.13      1.11 o
  -6   5   4        9.15        9.36      1.14 o
  -5   5   4        3.34        3.46      0.70 o
  -4   5   4        2.75        3.03      0.87 o
  -3   5   4       13.47       12.51      1.89 o
  -2   5   4        3.64        3.96      0.57 o
  -1   5   4        0.71        1.25      0.72 o
   0   5   4        0.18        0.27      0.37 o
   1   5   4       14.32       11.21      1.11 o
  -7   6   4        0.78        1.08      1.16 o
  -6   6   4        1.86        2.25      0.67 o
  -5   6   4        5.80        4.94      0.87 o
  -4   6   4        1.11        2.79      0.70 o
  -3   6   4        2.83        4.11      1.08 o
  -2   6   4        1.43        3.54      1.01 o
  -1   6   4        0.28        1.45      0.52 o
   0   6   4        1.15        1.25      0.71 o
  -5   7   4        0.01        2.50      0.91 o
  -4   7   4        0.06        0.60      1.21 o
  -3   7   4        0.35        1.43      0.62 o
  -2   7   4        0.89        2.14      0.83 o
   1  -8   5        6.69        6.38      0.82 o
   2  -8   5        0.50        1.49      0.76 o
   3  -8   5        0.78        1.59      0.68 o
   4  -8   5        0.32        1.28      0.52 o
   5  -8   5        0.01        0.01      0.76 o
  -1  -7   5        3.27        3.67      2.23 o
   0  -7   5       10.07        9.61      1.19 o
   1  -7   5        0.01        2.06      0.77 o
   2  -7   5        0.10        0.38      0.64 o
   3  -7   5        0.69        2.75      0.63 o
   4  -7   5        0.09        0.88      0.45 o
   5  -7   5        0.27        1.50      0.52 o
   6  -7   5        0.03        1.09      0.56 o
  -2  -6   5        4.56        4.81      1.14 o
  -1  -6   5        4.10        5.91      1.18 o
   0  -6   5       12.15       10.48      1.44 o
   1  -6   5       35.09       31.97      2.35 o
   2  -6   5        0.05        0.60      0.43 o
   3  -6   5       23.21       22.58      1.44 o
   4  -6   5        2.83        4.24      0.64 o
   5  -6   5        0.07        0.46      0.50 o
   6  -6   5        1.35        2.91      0.51 o
  -3  -5   5       44.85       39.82      2.10 o
  -2  -5   5        0.97        2.00      0.67 o
  -1  -5   5       12.78       11.59      0.94 o
   0  -5   5       33.96       31.69      2.37 o
   1  -5   5        2.28        2.85      0.65 o
   2  -5   5        1.37        2.02      0.64 o
   3  -5   5        2.78        4.26      0.65 o
   4  -5   5       30.70       31.32      2.03 o
   5  -5   5        1.97        2.12      0.65 o
   6  -5   5        0.17        0.38      1.27 o
  -4  -4   5        0.18        1.74      0.90 o
  -3  -4   5        3.96        4.52      0.82 o
  -2  -4   5       20.75       19.54      1.32 o
  -1  -4   5        3.78        6.19      1.21 o
   0  -4   5      179.35      179.63      3.45 o
   1  -4   5       47.86       47.48      1.45 o
   2  -4   5       30.83       27.87      1.08 o
   3  -4   5       80.36       79.41      2.50 o
   4  -4   5       17.46       16.08      1.49 o
   5  -4   5        0.83        1.57      0.65 o
   6  -4   5        0.06        0.32      0.51 o
  -5  -3   5        0.16       -0.23      0.47 o
  -4  -3   5        1.50        2.80      1.28 o
  -3  -3   5       29.77       31.29      1.70 o
  -2  -3   5        2.35        3.50      0.89 o
  -1  -3   5        2.16        3.24      0.48 o
   0  -3   5      159.89      169.51      2.75 o
   1  -3   5      263.45      290.48      3.89 o
   2  -3   5       50.10       47.65      1.42 o
   3  -3   5       71.43       65.03      2.39 o
   4  -3   5       93.13       84.97      2.52 o
   5  -3   5        8.05        7.24      0.74 o
   6  -3   5        1.66        2.36      0.46 o
  -6  -2   5        0.12       -0.27      0.55 o
  -5  -2   5        5.19        7.05      0.82 o
  -4  -2   5        0.08        1.03      1.36 o
  -3  -2   5        4.18        4.60      0.72 o
  -2  -2   5       17.72       19.13      1.15 o
  -1  -2   5        8.67        7.91      0.50 o
   0  -2   5      266.42      318.13      3.96 o
   1  -2   5      223.22      243.37      3.40 o
   2  -2   5        0.00        0.41      0.27 o
   3  -2   5      399.60      392.54      5.71 o
   4  -2   5        5.74        7.34      0.80 o
   5  -2   5        3.94        4.31      0.62 o
   6  -2   5        0.00        0.44      0.37 o
  -6  -1   5        1.17        0.72      0.92 o
  -5  -1   5        4.24        4.26      1.02 o
  -4  -1   5       20.44       19.28      1.28 o
  -3  -1   5        1.60        2.03      0.61 o
  -2  -1   5       15.19       15.30      0.67 o
  -1  -1   5        0.38        1.77      0.29 o
   0  -1   5       75.95       98.32      1.91 o
   1  -1   5      551.55      640.49      6.98 o
   2  -1   5       40.27       37.39      1.46 o
   3  -1   5      156.89      143.04      3.30 o
   4  -1   5      193.47      186.84      4.13 o
   5  -1   5        1.74        3.74      0.64 o
   6  -1   5        4.46        7.36      1.12 o
  -7   0   5        1.60        1.77      0.59 o
  -6   0   5        5.65        6.95      0.84 o
  -5   0   5        0.12        1.07      0.99 o
  -4   0   5       28.55       25.72      1.36 o
  -3   0   5       15.25       17.21      0.75 o
  -2   0   5       36.08       34.83      1.08 o
  -1   0   5        0.76        1.43      0.38 o
   0   0   5       56.56       75.05      1.58 o
   1   0   5      260.41      271.67      3.65 o
   2   0   5       63.79       58.55      2.12 o
   3   0   5      449.63      432.36      6.51 o
   4   0   5       95.84       90.73      3.63 o
   5   0   5        4.07        4.65      0.64 o
  -7   1   5        3.93        5.76      0.76 o
  -6   1   5       12.18       12.17      1.84 o
  -5   1   5        2.21        1.27      0.59 o
  -4   1   5       12.19       15.28      0.76 o
  -3   1   5        9.29        9.20      0.50 o
  -2   1   5        0.80        0.58      0.32 o
  -1   1   5       22.63       21.72      1.15 o
   0   1   5        2.26        3.08      0.32 o
   1   1   5       92.80      102.17      2.14 o
   2   1   5       14.17       14.04      1.41 o
   3   1   5       21.81       24.47      1.38 o
   4   1   5      234.68      250.31      5.34 o
   5   1   5       10.13       11.77      0.92 o
  -7   2   5        0.16        0.97      1.41 o
  -6   2   5        4.10        5.85      0.90 o
  -5   2   5        2.15        2.32      0.42 o
  -4   2   5        0.59        1.10      0.35 o
  -3   2   5       12.01       10.14      0.86 o
  -2   2   5        9.46        9.90      0.83 o
  -1   2   5        2.53        4.02      0.68 o
   0   2   5        3.45        5.09      0.67 o
   1   2   5       15.46       14.50      1.39 o
   2   2   5        6.43        8.08      1.02 o
   3   2   5       62.33       68.53      3.44 o
   4   2   5       39.51       41.13      3.29 o
  -7   3   5        3.78        4.90      0.71 o
  -6   3   5        2.39        4.25      0.54 o
  -5   3   5        0.52        0.78      0.35 o
  -4   3   5       20.48       19.75      1.41 o
  -3   3   5        3.90        4.27      0.57 o
  -2   3   5        1.26        1.56      0.47 o
  -1   3   5       14.06       12.42      1.90 o
   0   3   5        1.35        1.42      0.52 o
   1   3   5        6.45        7.00      1.65 o
   2   3   5        8.48        8.84      1.08 o
   3   3   5        4.69        4.60      0.78 o
  -7   4   5        0.65        2.48      1.16 o
  -6   4   5        2.33        3.41      0.56 o
  -5   4   5        0.56        1.11      0.80 o
  -4   4   5        2.59        2.79      0.61 o
  -3   4   5       43.48       36.84      1.79 o
  -2   4   5        4.84        5.95      0.68 o
  -1   4   5        0.10        1.38      0.52 o
   0   4   5        0.56        1.44      0.51 o
   1   4   5        0.48        0.87      1.37 o
   2   4   5        0.12        0.33      0.47 o
  -7   5   5        1.23        6.38      0.78 o
  -6   5   5        0.11        3.60      1.67 o
  -5   5   5        5.58        6.24      0.91 o
  -4   5   5        0.24        1.43      0.51 o
  -3   5   5        8.05        9.88      1.54 o
  -2   5   5       14.03       13.74      1.08 o
  -1   5   5        1.35        1.44      0.90 o
   0   5   5        0.17        0.75      0.46 o
   1   5   5        0.34        0.98      0.71 o
  -6   6   5        0.19        0.46      0.81 o
  -5   6   5        5.60        8.27      0.97 o
  -4   6   5        6.53        6.29      1.59 o
  -3   6   5        0.00        0.10      0.49 o
  -2   6   5        1.38        1.57      0.79 o
  -1   6   5        2.19        3.74      1.03 o
   2  -8   6        4.42        5.44      1.29 o
   3  -8   6       34.32       32.41      2.43 o
   4  -8   6        1.73        2.99      0.97 o
  -1  -7   6        2.66        4.10      0.84 o
   0  -7   6       11.09        9.79      1.35 o
   1  -7   6        6.52        6.73      1.21 o
   2  -7   6       23.13       21.50      2.03 o
   3  -7   6        6.45        8.73      0.90 o
   4  -7   6       34.69       34.11      3.59 o
   5  -7   6        0.86        2.67      0.64 o
  -2  -6   6        1.67        2.65      0.97 o
  -1  -6   6        0.15        1.59      0.76 o
   0  -6   6       44.55       39.58      2.70 o
   1  -6   6        2.08        3.18      1.13 o
   2  -6   6       25.58       23.23      1.40 o
   3  -6   6      138.64      132.34      3.80 o
   4  -6   6        0.02        0.36      0.47 o
   5  -6   6        0.00        1.36      0.51 o
   6  -6   6        0.08        0.59      0.51 o
  -3  -5   6        0.24        0.37      0.46 o
  -2  -5   6        1.72        2.90      0.92 o
  -1  -5   6        0.03        1.88      0.41 o
   0  -5   6       31.97       27.95      2.15 o
   1  -5   6       91.41       91.46      2.75 o
   2  -5   6      102.91       98.92      3.01 o
   3  -5   6      138.53      134.66      5.24 o
   4  -5   6       93.00       94.33      3.77 o
   5  -5   6        1.87        3.39      0.88 o
   6  -5   6       10.23       10.54      1.20 o
  -4  -4   6        0.64        0.90      0.60 o
  -3  -4   6        2.13        5.74      1.11 o
  -2  -4   6        0.73        1.71      0.71 o
  -1  -4   6        1.04        1.76      0.59 o
   0  -4   6       22.47       20.49      1.26 o
   1  -4   6       62.82       62.30      1.77 o
   2  -4   6        0.01        0.66      0.45 o
   3  -4   6      476.40      501.92     10.21 o
   4  -4   6       81.23       77.46      3.26 o
   5  -4   6        0.60        1.80      0.61 o
   6  -4   6        0.22        1.32      0.59 o
  -5  -3   6        0.02        0.90      0.60 o
  -4  -3   6        0.51        0.93      0.90 o
  -3  -3   6        1.61        3.52      1.09 o
  -2  -3   6       18.77       16.92      1.19 o
  -1  -3   6        2.36        3.49      0.65 o
   0  -3   6        5.33        6.65      0.55 o
   1  -3   6       82.88       84.87      2.03 o
   2  -3   6       16.75       15.18      0.83 o
   3  -3   6      140.22      129.84      3.16 o
   4  -3   6      245.45      236.44      4.66 o
   5  -3   6        3.49        6.16      0.79 o
   6  -3   6       26.35       28.04      2.66 o
  -6  -2   6        0.80        1.37      1.24 o
  -5  -2   6        3.82        5.26      0.80 o
  -4  -2   6        5.92        7.01      2.12 o
  -3  -2   6        0.67        2.97      0.70 o
  -2  -2   6       12.43       11.28      1.25 o
  -1  -2   6        2.65        2.63      0.37 o
   0  -2   6        0.21        1.71      0.39 o
   1  -2   6       74.17       79.84      1.94 o
   2  -2   6        4.66        5.22      0.55 o
   3  -2   6      329.65      316.14      5.33 o
   4  -2   6      153.73      141.32      3.59 o
   5  -2   6        0.03        0.16      0.38 o
   6  -2   6        0.97        2.16      0.54 o
  -6  -1   6        0.24       -0.60      1.21 o
  -5  -1   6        1.24        2.63      1.53 o
  -4  -1   6       44.38       40.50      1.86 o
  -3  -1   6       12.76       10.58      0.98 o
  -2  -1   6        2.59        2.97      0.37 o
  -1  -1   6       12.90       13.20      0.68 o
   0  -1   6        1.08        2.13      0.38 o
   1  -1   6        1.67        3.42      0.41 o
   2  -1   6       23.29       22.15      1.22 o
   3  -1   6       17.96       17.80      1.17 o
   4  -1   6      236.71      220.34      4.70 o
   5  -1   6       27.14       27.05      1.54 o
  -6   0   6        0.72        0.80      0.86 o
  -5   0   6        1.58        2.55      1.57 o
  -4   0   6        2.23        2.79      0.98 o
  -3   0   6       51.63       49.74      2.72 o
  -2   0   6       18.10       16.49      1.00 o
  -1   0   6        1.00        0.56      0.35 o
   0   0   6        4.33        4.83      0.40 o
   1   0   6        0.90        2.42      0.37 o
   2   0   6        7.56        7.73      0.76 o
   3   0   6        8.79        8.77      0.85 o
   4   0   6       22.08       22.81      1.37 o
   5   0   6       11.97       10.40      0.85 o
  -7   1   6        0.04        0.86      1.24 o
  -6   1   6        3.55        4.85      0.94 o
  -5   1   6       13.70       11.22      1.98 o
  -4   1   6       15.91       12.81      0.89 o
  -3   1   6        1.91        3.45      0.52 o
  -2   1   6        5.69        6.07      0.68 o
  -1   1   6        3.94        4.02      0.59 o
   0   1   6        0.04        0.42      0.34 o
   1   1   6        0.39        0.43      0.77 o
   2   1   6        1.85        3.68      0.81 o
   3   1   6        9.98        8.88      1.06 o
   4   1   6       26.99       29.39      2.06 o
  -7   2   6        0.75        3.20      0.72 o
  -6   2   6        1.70        1.52      0.61 o
  -5   2   6       19.18       20.28      1.79 o
  -4   2   6        3.57        4.76      0.58 o
  -3   2   6        5.73        5.75      0.68 o
  -2   2   6       11.50       11.53      0.97 o
  -1   2   6        0.03        0.42      0.34 o
   0   2   6        1.06        1.37      0.48 o
   1   2   6        0.45        1.88      0.85 o
   2   2   6        2.83        4.01      0.84 o
   3   2   6        0.91        5.08      1.76 o
  -7   3   6        6.90       10.72      1.21 o
  -6   3   6        1.56        1.90      1.55 o
  -5   3   6       43.18       32.96      1.68 o
  -4   3   6        3.12        4.54      0.61 o
  -3   3   6       22.50       21.33      1.36 o
  -2   3   6        0.25        0.77      0.43 o
  -1   3   6       23.94       25.85      1.51 o
   0   3   6        0.33        0.55      0.48 o
   1   3   6        0.47        0.74      0.43 o
   2   3   6        1.36        3.57      0.94 o
  -7   4   6        0.00        0.37      1.54 o
  -6   4   6        4.86        5.72      1.09 o
  -5   4   6       32.64       30.31      1.67 o
  -4   4   6       53.10       50.38      2.19 o
  -3   4   6       38.14       36.95      1.88 o
  -2   4   6       24.98       22.63      1.42 o
  -1   4   6        0.16        0.49      0.45 o
   0   4   6        3.46        5.02      0.91 o
   1   4   6        0.01        0.00      0.89 o
  -6   5   6        0.01        1.10      0.64 o
  -5   5   6       21.50       18.24      2.79 o
  -4   5   6       19.28       19.69      1.69 o
  -3   5   6        0.29        1.04      0.82 o
  -2   5   6       67.50       69.21      2.75 o
  -1   5   6        1.18        2.46      0.65 o
   0   5   6        3.01        2.94      0.73 o
  -5   6   6        5.37        5.04      0.73 o
  -4   6   6       22.41       22.92      1.77 o
  -3   6   6       10.32       12.86      1.29 o
  -2   6   6       15.61       17.74      1.55 o
   0  -7   7        2.30        2.79      1.42 o
   1  -7   7        7.64        7.55      1.21 o
   2  -7   7       28.85       24.28      2.14 o
   3  -7   7       52.79       52.90      2.38 o
   4  -7   7       19.29       19.98      1.58 o
  -2  -6   7        0.01        1.78      0.73 o
  -1  -6   7        0.38        1.38      1.16 o
   0  -6   7        0.11        0.84      0.79 o
   1  -6   7       12.18       11.89      1.47 o
   2  -6   7        0.64        1.00      1.14 o
   3  -6   7      143.50      148.18      4.13 o
   4  -6   7       53.12       50.30      3.78 o
   5  -6   7       12.22       13.82      1.32 o
  -3  -5   7        2.26        2.39      0.83 o
  -2  -5   7        1.34        3.44      0.52 o
  -1  -5   7        0.01        0.51      0.69 o
   0  -5   7        0.01        0.92      0.69 o
   1  -5   7        0.33        0.62      1.04 o
   2  -5   7        0.04        0.93      1.24 o
   3  -5   7       12.46       12.06      1.20 o
   4  -5   7       78.61       71.37      3.33 o
   5  -5   7        5.44        5.59      0.85 o
  -4  -4   7        0.02        1.24      0.53 o
  -3  -4   7        0.05        1.02      0.76 o
  -2  -4   7        3.70        5.12      0.73 o
  -1  -4   7        2.54        5.95      1.10 o
   0  -4   7        1.96        2.37      0.46 o
   1  -4   7        4.09        5.46      0.54 o
   2  -4   7        0.34        0.77      0.31 o
   3  -4   7       43.53       43.70      2.39 o
   4  -4   7       22.38       21.85      1.69 o
   5  -4   7        2.00        4.57      0.95 o
  -5  -3   7        1.90        5.67      0.95 o
  -4  -3   7        7.16        6.92      1.21 o
  -3  -3   7        4.95        5.58      0.89 o
  -2  -3   7        8.05        9.09      0.89 o
  -1  -3   7        1.76        2.54      0.51 o
   0  -3   7        0.17        1.11      0.32 o
   1  -3   7       11.52       12.04      0.78 o
   2  -3   7        5.70        6.65      0.66 o
   3  -3   7        0.53        1.38      0.38 o
   4  -3   7       55.61       53.57      2.15 o
   5  -3   7        5.37        5.02      0.62 o
  -5  -2   7        5.73        9.40      1.17 o
  -4  -2   7        2.61        4.72      1.33 o
  -3  -2   7        0.33        2.13      0.76 o
  -2  -2   7       36.08       33.02      1.61 o
  -1  -2   7        1.98        3.59      0.41 o
   0  -2   7        2.18        3.78      0.50 o
   1  -2   7        0.58        0.43      0.28 o
   2  -2   7       11.01       11.16      0.84 o
   3  -2   7        1.95        2.96      0.55 o
   4  -2   7        6.09        5.64      0.66 o
   5  -2   7        4.97        4.71      0.71 o
  -6  -1   7        5.53        4.16      0.91 o
  -5  -1   7       45.54       39.49      3.64 o
  -4  -1   7        0.31        1.76      1.87 o
  -3  -1   7       32.53       30.84      2.28 o
  -2  -1   7       34.91       32.83      1.44 o
  -1  -1   7       47.08       43.50      1.75 o
   0  -1   7        1.81        3.41      0.62 o
   1  -1   7        6.06        7.04      0.54 o
   2  -1   7        6.65        6.00      0.63 o
   3  -1   7        0.54        1.39      0.39 o
   4  -1   7        0.03        0.77      0.40 o
   5  -1   7        3.86        4.89      0.64 o
  -6   0   7        9.18        5.51      1.33 o
  -5   0   7       36.52       31.98      2.39 o
  -4   0   7       18.36       16.79      1.64 o
  -3   0   7      107.61      108.77      2.96 o
  -2   0   7       13.81       16.11      1.06 o
  -1   0   7        6.08        6.63      0.73 o
   0   0   7        4.01        4.64      0.67 o
   1   0   7        0.14        0.52      0.42 o
   2   0   7        0.36        0.25      0.45 o
   3   0   7        0.77        1.93      0.68 o
   4   0   7        3.87        5.26      1.46 o
  -6   1   7        0.03       -0.26      0.52 o
  -5   1   7       62.25       45.11      2.87 o
  -4   1   7        3.87        4.75      1.20 o
  -3   1   7       49.75       46.96      1.98 o
  -2   1   7      227.30      217.95      4.54 o
  -1   1   7        6.59        9.00      0.97 o
   0   1   7        8.06        8.25      0.83 o
   1   1   7        1.00        1.52      0.63 o
   2   1   7        7.10        6.83      0.94 o
   3   1   7        0.27        0.46      0.40 o
  -6   2   7        9.94        8.45      1.07 o
  -5   2   7       26.26       19.97      1.77 o
  -4   2   7       59.99       52.30      2.19 o
  -3   2   7      176.94      175.93      4.27 o
  -2   2   7      182.72      182.64      4.33 o
  -1   2   7       20.26       21.07      1.34 o
   0   2   7       11.33       12.74      1.28 o
   1   2   7        4.32        5.75      1.05 o
   2   2   7        0.04        0.87      0.50 o
   3   2   7        5.35        5.34      0.79 o
  -6   3   7        0.40        0.01      0.47 o
  -5   3   7       30.41       22.76      1.56 o
  -4   3   7       33.44       29.80      1.66 o
  -3   3   7        1.16        1.28      0.59 o
  -2   3   7      401.74      400.20     11.14 o
  -1   3   7       57.35       56.16      2.38 o
   0   3   7       17.91       13.66      1.35 o
   1   3   7        1.02        3.08      0.90 o
   2   3   7        0.26        1.85      0.59 o
  -6   4   7        1.07        1.56      0.42 o
  -5   4   7        1.16        1.27      0.57 o
  -4   4   7       13.17       15.19      1.37 o
  -3   4   7       10.64       11.84      1.02 o
  -2   4   7       67.22       68.86      2.71 o
  -1   4   7       89.20       83.81      3.84 o
   0   4   7        1.26        0.91      0.99 o
  -5   5   7        9.06        9.58      1.01 o
  -4   5   7        7.10        7.25      1.15 o
  -3   5   7        1.92        2.39      0.72 o
  -2   5   7      100.03      101.78      3.51 o
  -1   5   7       43.22       43.59      2.60 o
   1  -7   8        3.58        6.06      1.46 o
   2  -7   8        0.58        1.24      0.74 o
   3  -7   8        4.96        5.54      1.48 o
  -1  -6   8        0.11        0.81      0.69 o
   0  -6   8        0.80        1.13      1.40 o
   1  -6   8        1.29        2.02      0.84 o
   2  -6   8        0.81        0.87      0.78 o
   3  -6   8        0.21        0.64      0.76 o
   4  -6   8        5.23        7.74      2.08 o
  -3  -5   8        3.47        5.72      0.64 o
  -2  -5   8       24.29       26.28      1.60 o
  -1  -5   8        3.51        3.88      1.42 o
   0  -5   8        1.45        2.96      0.99 o
   1  -5   8        5.00        5.82      0.99 o
   2  -5   8        2.05        4.91      1.49 o
   3  -5   8        8.78        8.72      1.17 o
   4  -5   8        3.15        5.05      1.11 o
   5  -5   8        0.71        1.28      0.54 o
  -3  -4   8       39.99       41.10      2.08 o
  -2  -4   8        0.02        0.57      0.43 o
  -1  -4   8        6.61        6.68      0.75 o
   0  -4   8        0.20        0.82      0.42 o
   1  -4   8        0.77        1.24      0.34 o
   2  -4   8        2.44        2.75      0.47 o
   3  -4   8        0.18        0.77      0.49 o
   4  -4   8       27.27       20.77      1.63 o
   5  -4   8        2.61        2.40      0.68 o
  -4  -3   8        6.58        8.15      2.16 o
  -3  -3   8       76.12       70.65      2.75 o
  -2  -3   8       94.76       94.48      3.10 o
  -1  -3   8       10.14        9.59      0.90 o
   0  -3   8        8.78       10.41      0.74 o
   1  -3   8        2.56        2.58      0.54 o
   2  -3   8       22.78       20.50      1.23 o
   3  -3   8        0.63        0.08      0.33 o
   4  -3   8        3.37        3.68      0.61 o
   5  -3   8       10.94        7.36      1.16 o
  -5  -2   8       15.01       14.98      1.40 o
  -4  -2   8        8.24       10.22      1.21 o
  -3  -2   8      198.78      209.02      7.79 o
  -2  -2   8      146.29      151.70      5.34 o
  -1  -2   8        6.54        7.67      0.78 o
   0  -2   8        7.87        8.99      0.96 o
   1  -2   8        4.91        6.32      1.02 o
   2  -2   8        0.06        0.92      0.36 o
   3  -2   8       14.83       15.45      1.11 o
   4  -2   8        2.11        2.52      0.56 o
  -5  -1   8       16.63       12.99      1.36 o
  -4  -1   8        4.84        3.87      1.38 o
  -3  -1   8       66.61       57.88      3.30 o
  -2  -1   8      404.74      427.08      9.55 o
  -1  -1   8       31.30       30.53      1.58 o
   0  -1   8       55.35       51.04      2.08 o
   1  -1   8        0.24        0.26      1.02 o
   2  -1   8        5.16        6.96      0.90 o
   3  -1   8        2.76        4.48      0.96 o
   4  -1   8        0.04        0.41      0.40 o
  -6   0   8        2.34        1.18      0.60 o
  -5   0   8        4.12        6.19      1.91 o
  -4   0   8        9.35        8.80      1.33 o
  -3   0   8      110.94      111.49      5.51 o
  -2   0   8      304.54      308.89      5.67 o
  -1   0   8       48.69       43.77      1.95 o
   0   0   8        2.74        3.81      0.60 o
   1   0   8       37.57       31.88      2.08 o
   2   0   8        0.03        0.10      0.43 o
   3   0   8        7.89        7.99      0.97 o
  -6   1   8        0.03       -0.56      1.13 o
  -5   1   8        7.47        6.58      1.97 o
  -4   1   8       22.07       15.58      1.64 o
  -3   1   8       16.74       15.31      1.10 o
  -2   1   8      406.70      406.41      6.92 o
  -1   1   8      162.74      162.09      4.12 o
   0   1   8       64.84       58.43      2.88 o
   1   1   8        7.86        9.69      1.12 o
   2   1   8        0.73        2.02      0.60 o
   3   1   8        0.73        0.88      0.45 o
  -6   2   8        0.49        2.58      0.64 o
  -5   2   8        0.01       -0.02      0.50 o
  -4   2   8        0.07        2.41      0.59 o
  -3   2   8        0.30        0.90      0.35 o
  -2   2   8       81.62       80.36      2.90 o
  -1   2   8      133.17      122.44      3.61 o
   0   2   8       10.78       10.87      1.18 o
   1   2   8       68.58       65.85      3.37 o
   2   2   8        1.15        2.01      0.60 o
  -6   3   8        0.05        1.07      0.64 o
  -5   3   8        0.64        0.88      0.44 o
  -4   3   8        1.16        1.95      0.53 o
  -3   3   8       18.02       16.61      1.24 o
  -2   3   8       34.51       33.65      2.02 o
  -1   3   8       40.09       43.78      2.56 o
   0   3   8        1.88        4.75      1.10 o
   1   3   8        1.41        1.69      0.82 o
  -5   4   8        0.10        0.74      0.62 o
  -4   4   8        0.09        0.85      0.40 o
  -3   4   8        2.24        4.48      1.30 o
  -2   4   8       20.62       17.27      1.23 o
  -1   4   8       30.67       30.95      2.18 o
   0  -6   9        0.04        0.97      0.68 o
   1  -6   9        1.26        3.50      0.98 o
   2  -6   9        0.09        0.06      0.74 o
   3  -6   9        0.43        1.12      1.09 o
  -2  -5   9       39.15       38.08      5.43 o
  -1  -5   9        0.29        1.38      1.05 o
   0  -5   9       18.10       21.50      2.26 o
   1  -5   9        0.11        4.56      1.51 o
   2  -5   9        4.22        6.38      0.91 o
   3  -5   9        0.11        0.52      0.67 o
   4  -5   9        3.48        3.89      0.75 o
  -3  -4   9       59.72       53.36      3.09 o
  -2  -4   9      107.99      104.22      4.54 o
  -1  -4   9        0.47        2.22      0.54 o
   0  -4   9        6.36        6.31      0.72 o
   1  -4   9       19.08       17.27      1.00 o
   2  -4   9        0.50        1.13      0.46 o
   3  -4   9        5.60        5.11      0.77 o
   4  -4   9        3.87        6.26      0.78 o
  -4  -3   9        4.12        4.97      2.50 o
  -3  -3   9       14.56       16.85      1.68 o
  -2  -3   9      148.06      146.97      5.56 o
  -1  -3   9       48.45       50.50      2.98 o
   0  -3   9       90.85       91.38      3.98 o
   1  -3   9        6.61        6.95      0.90 o
   2  -3   9        0.45        1.36      0.45 o
   3  -3   9        0.56        1.28      0.45 o
   4  -3   9        0.32        1.64      0.43 o
  -4  -2   9        0.29        0.91      0.54 o
  -3  -2   9        5.71        7.62      1.10 o
  -2  -2   9       79.13       78.59      3.87 o
  -1  -2   9       15.63       17.21      1.67 o
   0  -2   9        0.42        1.13      0.46 o
   1  -2   9       76.86       66.28      3.04 o
   2  -2   9        1.65        3.16      1.10 o
   3  -2   9        0.07        1.81      0.91 o
  -5  -1   9        0.01        3.84      1.26 o
  -4  -1   9        2.42        3.60      1.10 o
  -3  -1   9        5.19        5.23      1.01 o
  -2  -1   9       80.32       77.64      3.86 o
  -1  -1   9       48.30       51.62      2.16 o
   0  -1   9       68.00       66.46      3.34 o
   1  -1   9       17.54       13.39      1.28 o
   2  -1   9        6.97        5.53      0.80 o
   3  -1   9        0.01        0.73      0.40 o
  -5   0   9        0.07       -0.03      0.85 o
  -4   0   9        1.78        1.90      1.33 o
  -3   0   9        6.41        7.07      1.39 o
  -2   0   9        3.81        4.98      0.66 o
  -1   0   9       47.30       45.21      2.06 o
   0   0   9        2.21        4.40      0.95 o
   1   0   9       89.84       78.58      3.53 o
   2   0   9        8.01        7.42      0.94 o
  -5   1   9        1.30        3.34      0.86 o
  -4   1   9        1.93        5.68      1.23 o
  -3   1   9        5.87        6.19      0.75 o
  -2   1   9        0.21        2.18      1.32 o
  -1   1   9        0.84        1.90      0.54 o
   0   1   9        0.27        1.12      0.56 o
   1   1   9        2.30        4.17      1.27 o
   2   1   9       14.19       10.50      1.87 o
  -5   2   9        0.03        0.67      0.56 o
  -4   2   9        0.34        1.14      0.64 o
  -3   2   9        0.81        2.13      0.95 o
  -2   2   9        0.77        1.85      0.62 o
  -1   2   9        1.17        2.96      1.39 o
   0   2   9        3.69        4.01      0.65 o
   1   2   9       12.23       13.66      1.40 o
  -5   3   9        0.38        0.28      0.58 o
  -4   3   9        2.26        3.60      0.94 o
  -3   3   9        0.05        1.69      0.81 o
  -2   3   9        0.07       -0.19      0.38 o
  -1   3   9        2.65        5.78      0.79 o
  -1  -5  10        8.20       11.52      1.96 o
   0  -5  10       40.28       38.48      4.07 o
   1  -5  10       10.50       11.80      2.01 o
   2  -5  10        2.59        4.11      0.97 o
  -2  -4  10        0.37       -0.21      1.12 o
  -1  -4  10        5.91        6.90      0.98 o
   0  -4  10        0.11        0.63      1.54 o
   1  -4  10       34.35       31.23      2.82 o
   2  -4  10        3.36        4.24      0.89 o
   3  -4  10        7.50       10.36      1.44 o
  -3  -3  10        0.03        1.65      0.64 o
  -2  -3  10        2.56        5.47      3.62 o
  -1  -3  10        1.28        3.34      0.66 o
   0  -3  10       10.39       12.03      1.37 o
   1  -3  10        7.63        6.57      0.84 o
   2  -3  10        3.53        5.50      0.77 o
   3  -3  10        0.20        1.07      1.27 o
  -4  -2  10        0.80        1.53      1.50 o
  -3  -2  10        0.43        0.08      0.91 o
  -2  -2  10       11.43       12.30      2.51 o
  -1  -2  10        7.84       10.34      1.30 o
   0  -2  10        0.54        0.96      0.46 o
   1  -2  10       21.46       18.76      1.55 o
   2  -2  10        5.55        4.86      0.69 o
  -4  -1  10        6.63        7.71      1.10 o
  -3  -1  10        0.01        0.54      0.74 o
  -2  -1  10        0.48        1.74      0.64 o
  -1  -1  10       27.84       25.74      1.45 o
   0  -1  10        2.20        3.39      0.64 o
   1  -1  10        0.02        0.61      0.39 o
   2  -1  10        4.47        5.52      0.67 o
  -4   0  10        1.09        1.74      0.65 o
  -3   0  10       21.31       17.54      1.73 o
  -2   0  10        2.12        5.13      1.07 o
  -1   0  10        1.03        3.13      0.78 o
   0   0  10       11.87       11.36      1.11 o
   1   0  10        0.09       -0.40      0.79 o
  -4   1  10        2.26        4.86      0.86 o
  -3   1  10        1.32        1.82      0.76 o
  -2   1  10        8.96        9.97      1.54 o
  -1   1  10        2.10        4.14      1.49 o
   0   1  10        0.14        0.96      0.77 o
  -4   2  10        0.81        1.53      0.97 o
  -3   2  10       15.41       15.45      1.16 o
  -2   2  10        1.92        3.80      0.97 o
  -1   2  10        0.03        1.39      0.90 o
   0  -4  11        0.00        0.56      1.80 o
  -1  -3  11        2.93        3.83      1.56 o
   0  -3  11        0.81        0.33      0.62 o
   1  -3  11        5.75        8.72      0.90 o
  -2  -2  11        0.27        1.67      1.21 o
  -1  -2  11        3.05        3.46      1.43 o
   0  -2  11        0.23        2.64      0.95 o
   1  -2  11        1.17        0.95      0.66 o
  -3  -1  11        0.04        5.19      1.55 o
  -2  -1  11        6.99        7.34      1.46 o
  -1  -1  11        6.34        8.57      1.33 o
   0  -1  11        5.63        6.55      0.79 o
  -3   0  11        2.07        1.20      0.71 o
  -2   0  11        0.01        1.14      0.54 o
  -1   0  11        0.08        1.03      0.60 o
 
